# Supplementary material for: Hypothermic Oxygenated Machine Perfusion (HOPE) Prior to Liver Transplantation Mitigates Post-Reperfusion Syndrome and Perioperative Electrolyte Shifts
Source: J Clin Med. 2022 Dec 12;11(24):7381. doi: 10.3390/jcm11247381 (PMC9786550; doi:10.3390/jcm11247381)
Supplement: Supplementary file 1 [file jcm-11-07381-s001.zip]

Archive with 1 entries (1 files):
- jcm-2035149-supplementary.pdf
